# Supplementary material for: Effects of Elevation and Distance from Highway on the Abundance and Community Structure of Bacteria in Soil along Qinghai-Tibet Highway
Source: Int J Environ Res Public Health. 2021 Dec 13;18(24):13137. doi: 10.3390/ijerph182413137 (PMC8701971; doi:10.3390/ijerph182413137)
Supplement: Supplementary file 1 [file ijerph-18-13137-s001.zip]

Archive with 1 entries (1 files):
- ijerph-1473773-supplementary.pdf
